# Supplementary material for: The Signal Peptide and Chaperone UNC93B1 Both Influence TLR8 Ectodomain Intracellular Endosomal Localization
Source: Vaccines (Basel). 2021 Dec 23;10(1):14. doi: 10.3390/vaccines10010014 (PMC8778924; doi:10.3390/vaccines10010014)
Supplement: Supplementary file 1 [file vaccines-10-00014-s001.zip]

Archive with 1 entries (1 files):
- vaccines-1478842-supplementary.pdf
